# Supplementary material for: A new synonym in the subfamily Thrigmopoeinae Pocock, 1900 (Araneae, Theraphosidae)
Source: Zookeys. 2018 Apr 10;(749):81–6. doi: 10.3897/zookeys.749.23414 (PMC5904394; doi:10.3897/zookeys.749.23414)
Supplement: XML Treatment for Haploclastus devamatha [file zookeys.749.23414-treatment1.xml]

<!DOCTYPE tp:taxon-treatment
  PUBLIC "-//TaxonX//DTD Taxonomic Treatment Publishing DTD v0 20100105//EN" "tax-treatment-NSO.dtd">
<tp:taxon-treatment xmlns:tp="http://www.plazi.org/taxpub"><tp:treatment-meta><kwd-group><label>Taxon classification</label><kwd><named-content xmlns:xlink="http://www.w3.org/1999/xlink" content-type="kingdom">Animalia</named-content></kwd><kwd><named-content xmlns:xlink="http://www.w3.org/1999/xlink" content-type="order">Araneae</named-content></kwd><kwd><named-content xmlns:xlink="http://www.w3.org/1999/xlink" content-type="family">Theraphosidae</named-content></kwd></kwd-group><mixed-citation publication-type="journal"><person-group><name><surname>Sankaran</surname><given-names>Pradeep M.</given-names></name><name><surname>Sebastian</surname><given-names>Pothalil A.</given-names></name></person-group><article-title>A new synonym in the subfamily <tp:taxon-name><tp:taxon-name-part taxon-name-part-type="subfamily">Thrigmopoeinae</tp:taxon-name-part></tp:taxon-name> Pocock, 1900 (<tp:taxon-name><tp:taxon-name-part taxon-name-part-type="order">Araneae</tp:taxon-name-part></tp:taxon-name>, <tp:taxon-name><tp:taxon-name-part taxon-name-part-type="family">Theraphosidae</tp:taxon-name-part></tp:taxon-name>)</article-title><source>Zookeys</source><day>10</day><month>4</month><year>2018</year><volume>2018</volume><issue>749</issue><fpage>81</fpage><lpage>86</lpage><pub-id pub-id-type="doi">10.3897/zookeys.749.23414</pub-id></mixed-citation></tp:treatment-meta><tp:nomenclature><tp:taxon-name>
                  <tp:taxon-name-part taxon-name-part-type="genus" reg="Haploclastus">Haploclastus</tp:taxon-name-part>
                  <tp:taxon-name-part taxon-name-part-type="species" reg="devamatha">devamatha</tp:taxon-name-part>
                </tp:taxon-name><tp:taxon-authority>Prasanth &amp; Jose, 2014</tp:taxon-authority><xref ref-type="fig" rid="F1">Figs 1A–D</xref><xref ref-type="fig" rid="F2">, 2A–B</xref><xref ref-type="fig" rid="F3">, 3</xref><tp:nomenclature-citation-list><tp:nomenclature-citation><tp:taxon-name>
                      <tp:taxon-name-part taxon-name-part-type="genus" reg="Haploclastus">Haploclastus</tp:taxon-name-part> <tp:taxon-name-part taxon-name-part-type="species" reg="devamatha">devamatha</tp:taxon-name-part></tp:taxon-name><comment>Prasanth &amp; Jose, 2014: 495, figs 1, 2A–I, 3A–D, 4A–D (Description and illustration of female).</comment></tp:nomenclature-citation><tp:nomenclature-citation><tp:taxon-name>
                      <tp:taxon-name-part taxon-name-part-type="genus" reg="Thrigmopoeus">Thrigmopoeus</tp:taxon-name-part> <tp:taxon-name-part taxon-name-part-type="species" reg="psychedelicus">psychedelicus</tp:taxon-name-part></tp:taxon-name><comment>Sanap &amp; Mirza, 2014: 481, figs 1, 2a–d, 3a–c, 3e, 4 (Misidentification; description and illustration of female). <bold>New synonym</bold>.</comment></tp:nomenclature-citation></tp:nomenclature-citation-list></tp:nomenclature><tp:treatment-sec sec-type="type material" id="SECID0ECGAC"><title>Type material.</title><p>Holotype female of <italic><tp:taxon-name><tp:taxon-name-part taxon-name-part-type="genus" reg="Haploclastus">H.</tp:taxon-name-part> <tp:taxon-name-part taxon-name-part-type="species" reg="devamatha">devamatha</tp:taxon-name-part></tp:taxon-name></italic> (DMCK 13/110) from INDIA: <italic>Kerala</italic>: Kollam: Kulathupuzha Forest Reserve, <named-content xmlns:xlink="http://www.w3.org/1999/xlink" content-type="dwc:verbatimCoordinates" xlink:type="simple"><named-content content-type="geo-json" specific-use="{&#34;type&#34;:&#34;Point&#34;,&#34;coordinates&#34;:[77.064361,8.901769]}" id="NCID0EYGAC" xlink:type="simple">8°54'6.37"N, 77°3'51.70"E</named-content></named-content>, 134 m alt., Prasanth M. T. &amp; Sunil Jose K. leg., 31 July 2013, repository Deva Matha College, Kuravilangad, Kerala (DMCK), not examined. Paratype female collected together with the holotype deposited in the reference collection of Sacred Heart College, Thevara (ADSH101501), examined.</p><p>Holotype female of <italic><tp:taxon-name><tp:taxon-name-part taxon-name-part-type="genus" reg="Thrigmopoeus">T.</tp:taxon-name-part> <tp:taxon-name-part taxon-name-part-type="species" reg="psychedelicus">psychedelicus</tp:taxon-name-part></tp:taxon-name></italic> (BNHS SP115) from INDIA: <italic>Kerala</italic>: Kollam: near Thenmala: Ambanad Tea Estate, <named-content xmlns:xlink="http://www.w3.org/1999/xlink" content-type="dwc:verbatimCoordinates" xlink:type="simple"><named-content content-type="geo-json" specific-use="{&#34;type&#34;:&#34;Point&#34;,&#34;coordinates&#34;:[77.089444,9.038333]}" id="NCID0EPHAC" xlink:type="simple">9°2'18"N, 77°5'22"E</named-content></named-content>, 561 m alt., Rajesh Sanap, Zeeshan Mirza &amp; Karthik Prabhu leg., 22 December 2013, repository Bombay Natural History Society, Mumbai, (BNHS), not examined.</p><!--PageBreak--></tp:treatment-sec><tp:treatment-sec sec-type="material" id="SECID0EVHAC"><title>Other material examined.</title><p>
                  <bold>INDIA</bold>, Kerala: Kollam: Thenmala, <named-content xmlns:xlink="http://www.w3.org/1999/xlink" content-type="dwc:verbatimCoordinates" xlink:type="simple"><named-content content-type="geo-json" specific-use="{&#34;type&#34;:&#34;Point&#34;,&#34;coordinates&#34;:[77.177472,8.958528]}" id="NCID0EAIAC" xlink:type="simple">8°57'30.7"N, 77°10'38.9"E</named-content></named-content>, 567 m alt., 10 January 2015, M. S. Pradeep leg., from burrows on mud embankment, by hand: 2 females (ADSH101502) (NEW RECORD); Kulathupuzha Forest Reserve, <named-content xmlns:xlink="http://www.w3.org/1999/xlink" content-type="dwc:verbatimCoordinates" xlink:type="simple"><named-content content-type="geo-json" specific-use="{&#34;type&#34;:&#34;Point&#34;,&#34;coordinates&#34;:[77.064361,8.901769]}" id="NCID0EIIAC" xlink:type="simple">8°54'6.37"N, 77°3'51.70"E</named-content></named-content>, 134 m alt., 11 January 2015, M. S. Pradeep leg., from burrows on mud embankment and forest floor, by hand: 4 females, 3 subadult females (ADSH101503).</p></tp:treatment-sec><tp:treatment-sec sec-type="description" id="SECID0ENIAC"><title>Description.</title><p>For description and other details of the species, see <xref ref-type="bibr" rid="B7">Sanap and Mirza (2014)</xref>.</p></tp:treatment-sec><tp:treatment-sec sec-type="Justification of the synonymy" id="SECID0EXIAC"><title>Justification of the synonymy.</title><p>Although the types of <italic><tp:taxon-name><tp:taxon-name-part taxon-name-part-type="genus" reg="Thrigmopoeus">T.</tp:taxon-name-part> <tp:taxon-name-part taxon-name-part-type="species" reg="psychedelicus">psychedelicus</tp:taxon-name-part></tp:taxon-name></italic> were not examined, good illustrations and images of this species are available (<xref ref-type="bibr" rid="B7">Sanap and Mirza 2014</xref>: figs 1, 2a–d, 3a–e). In the original description of <italic><tp:taxon-name><tp:taxon-name-part taxon-name-part-type="genus" reg="Haploclastus">H.</tp:taxon-name-part> <tp:taxon-name-part taxon-name-part-type="species" reg="devamatha">devamatha</tp:taxon-name-part></tp:taxon-name></italic>, <xref ref-type="bibr" rid="B5">Prasanth and Jose (2014)</xref> pointed out several diagnostic somatic features for this species. The first <!--PageBreak-->and most important diagnostic character refers to the body colouration of this species, which has iridescent blue and pink colouration. <xref ref-type="bibr" rid="B7">Sanap and Mirza (2014)</xref> also noted the same body colouration for <italic><tp:taxon-name><tp:taxon-name-part taxon-name-part-type="genus" reg="Thrigmopoeus">T.</tp:taxon-name-part> <tp:taxon-name-part taxon-name-part-type="species" reg="psychedelicus">psychedelicus</tp:taxon-name-part></tp:taxon-name></italic> (compare <xref ref-type="bibr" rid="B5">Prasanth and Jose 2014</xref>: fig. 1 with <xref ref-type="bibr" rid="B7">Sanap and Mirza 2014</xref>: fig. 4). The original illustrations of cheliceral and maxillary lyrae of <italic><tp:taxon-name><tp:taxon-name-part taxon-name-part-type="genus" reg="Thrigmopoeus">T.</tp:taxon-name-part> <tp:taxon-name-part taxon-name-part-type="species" reg="psychedelicus">psychedelicus</tp:taxon-name-part></tp:taxon-name></italic> are exact matches with the colour photographs of the same provided for <italic><tp:taxon-name><tp:taxon-name-part taxon-name-part-type="genus" reg="Haploclastus">H.</tp:taxon-name-part> <tp:taxon-name-part taxon-name-part-type="species" reg="devamatha">devamatha</tp:taxon-name-part></tp:taxon-name></italic> by <xref ref-type="bibr" rid="B5">Prasanth and Jose (2014)</xref> (compare <xref ref-type="bibr" rid="B7">Sanap and Mirza 2014</xref>: fig. 3a–c with <xref ref-type="bibr" rid="B5">Prasanth and Jose 2014</xref>: figs 3B, 3D, 4A–B). Though the spermathecae of <italic><tp:taxon-name><tp:taxon-name-part taxon-name-part-type="genus" reg="Haploclastus">H.</tp:taxon-name-part> <tp:taxon-name-part taxon-name-part-type="species" reg="devamatha">devamatha</tp:taxon-name-part></tp:taxon-name></italic> (<xref ref-type="bibr" rid="B5">Prasanth and Jose 2014</xref>: fig. 2F) seem quite different from that of <italic><tp:taxon-name><tp:taxon-name-part taxon-name-part-type="genus" reg="Thrigmopoeus">T.</tp:taxon-name-part> <tp:taxon-name-part taxon-name-part-type="species" reg="psychedelicus">psychedelicus</tp:taxon-name-part></tp:taxon-name></italic>, detailed examination of the paratype and topotypes of <italic><tp:taxon-name><tp:taxon-name-part taxon-name-part-type="genus" reg="Haploclastus">H.</tp:taxon-name-part> <tp:taxon-name-part taxon-name-part-type="species" reg="devamatha">devamatha</tp:taxon-name-part></tp:taxon-name></italic> reveals that their illustration is imperfect and misleading, and that both these specimens indeed belong to the same species. The species <italic><tp:taxon-name><tp:taxon-name-part taxon-name-part-type="genus" reg="Thrigmopoeus">T.</tp:taxon-name-part> <tp:taxon-name-part taxon-name-part-type="species" reg="psychedelicus">psychedelicus</tp:taxon-name-part></tp:taxon-name></italic> should thus be regarded as a junior synonym of <italic><tp:taxon-name><tp:taxon-name-part taxon-name-part-type="genus" reg="Haploclastus">H.</tp:taxon-name-part> <tp:taxon-name-part taxon-name-part-type="species" reg="devamatha">devamatha</tp:taxon-name-part></tp:taxon-name></italic>.</p><fig id="F1" position="float" orientation="portrait"><label>Figure 1.</label><caption><p>
                      <italic><tp:taxon-name><tp:taxon-name-part taxon-name-part-type="genus" reg="Haploclastus">Haploclastus</tp:taxon-name-part> <tp:taxon-name-part taxon-name-part-type="species" reg="devamatha">devamatha</tp:taxon-name-part></tp:taxon-name></italic> Prasanth &amp; Jose, 2014 <bold>A</bold> female with egg sac from Thenmala (<italic>pink form</italic>), dorso-retrolateral <bold>B</bold> female from Thenmala (<italic>blue form</italic>), dorsal <bold>C</bold> active burrows of juveniles on the road side mud embankment, Thenmala <bold>D</bold> active burrow of adult female on the forest floor, Kulathupuzha Forest Reserve. Photo credit Jimmy Paul.</p></caption><graphic xmlns:xlink="http://www.w3.org/1999/xlink" xlink:href="zookeys-749-081-g001.jpg" position="float" orientation="portrait" xlink:type="simple" id="oo_196121.jpg"/></fig><fig id="F2" position="float" orientation="portrait"><label>Figure 2.</label><caption><p>
                      <italic><tp:taxon-name><tp:taxon-name-part taxon-name-part-type="genus" reg="Haploclastus">Haploclastus</tp:taxon-name-part> <tp:taxon-name-part taxon-name-part-type="species" reg="devamatha">devamatha</tp:taxon-name-part></tp:taxon-name></italic> Prasanth &amp; Jose, 2014 <bold>A</bold> genitalia, dorsal <bold>B</bold> left chelicera, prolateral showing teeth arrangement. <bold>S</bold> = Spermatheca. Scale bars: 1 mm (<bold>A</bold>); 2 mm (<bold>B</bold>).</p></caption><graphic xmlns:xlink="http://www.w3.org/1999/xlink" xlink:href="zookeys-749-081-g002.jpg" position="float" orientation="portrait" xlink:type="simple" id="oo_196122.jpg"/></fig></tp:treatment-sec><tp:treatment-sec sec-type="notes" id="SECID0EXPAC"><title>Note.</title><p>Prasanth and Jose published their findings in January 2014, whereas Sanap and Mirza published their discovery in July 2014, so priority must go to the name <italic><tp:taxon-name><tp:taxon-name-part taxon-name-part-type="genus" reg="Haploclastus">Haploclastus</tp:taxon-name-part> <tp:taxon-name-part taxon-name-part-type="species" reg="devamatha">devamatha</tp:taxon-name-part></tp:taxon-name></italic> and the name <italic><tp:taxon-name><tp:taxon-name-part taxon-name-part-type="genus" reg="Thrigmopoeus">Thrigmopoeus</tp:taxon-name-part> <tp:taxon-name-part taxon-name-part-type="species" reg="psychedelicus">psychedelicus</tp:taxon-name-part></tp:taxon-name></italic> becomes its junior synonym.</p></tp:treatment-sec><tp:treatment-sec sec-type="distribution" id="SECID0EUAAE"><title>Distribution.</title><p>India (Kerala: Kollam, Pathanamthitta) (Fig. <xref ref-type="fig" rid="F3">3</xref>).</p><fig id="F3" position="float" orientation="portrait"><label>Figure 3.</label><caption><p>Current distribution of <italic><tp:taxon-name><tp:taxon-name-part taxon-name-part-type="genus" reg="Haploclastus">Haploclastus</tp:taxon-name-part> <tp:taxon-name-part taxon-name-part-type="species" reg="devamatha">devamatha</tp:taxon-name-part></tp:taxon-name></italic> Prasanth &amp; Jose, 2014 ○ new record, ● literature records (<xref ref-type="bibr" rid="B5">Prasanth and Jose 2014</xref>, <xref ref-type="bibr" rid="B7">Sanap and Mirza 2014</xref>).</p></caption><graphic xmlns:xlink="http://www.w3.org/1999/xlink" xlink:href="zookeys-749-081-g003.jpg" position="float" orientation="portrait" xlink:type="simple" id="oo_196123.jpg"/></fig></tp:treatment-sec><tp:treatment-sec sec-type="Polychromatism" id="SECID0E5BAE"><title>Polychromatism.</title><p>Females of <italic><tp:taxon-name><tp:taxon-name-part taxon-name-part-type="genus" reg="Haploclastus">H.</tp:taxon-name-part> <tp:taxon-name-part taxon-name-part-type="species" reg="devamatha">devamatha</tp:taxon-name-part></tp:taxon-name></italic> are remarkable for their polychromatism (<xref ref-type="bibr" rid="B7">Sanap and Mirza 2014</xref>). Two distinct colour forms have been observed in the population of <italic><tp:taxon-name><tp:taxon-name-part taxon-name-part-type="genus" reg="Haploclastus">H.</tp:taxon-name-part> <tp:taxon-name-part taxon-name-part-type="species" reg="devamatha">devamatha</tp:taxon-name-part></tp:taxon-name></italic>: a ‘pink form’ with bluish prosoma and pinkish opisthosoma and the ‘blue form’ with uniform bluish black prosoma and opisthosoma (Fig. <xref ref-type="fig" rid="F1">1A–B</xref>). Perhaps this change in colour is related to the age of the spider as suggested by <xref ref-type="bibr" rid="B7">Sanap and Mirza (2014)</xref>, but confirmation requires further investigations.</p></tp:treatment-sec><tp:treatment-sec sec-type="natural history" id="SECID0EGDAE"><title>Natural history and conservation.</title><p>
                  <italic><tp:taxon-name><tp:taxon-name-part taxon-name-part-type="genus" reg="Haploclastus">Haploclastus</tp:taxon-name-part> <tp:taxon-name-part taxon-name-part-type="species" reg="devamatha">devamatha</tp:taxon-name-part></tp:taxon-name></italic> builds unbranched burrows lined with silk. The burrows have single entrance, which is a circular opening <!--PageBreak-->ornamented with dried leaves pasted together using silk to form a short turret (Fig. <xref ref-type="fig" rid="F1">1D</xref>). As noted by <xref ref-type="bibr" rid="B7">Sanap and Mirza (2014)</xref>, the burrows are found to occur on the roadside mud embankments inside and nearby regions of the forests at a height of 1–6 metres from the ground (Fig. <xref ref-type="fig" rid="F1">1C</xref>). Rarely, adult burrows are observed on the forest floors. In the Thenmala and Kulathupuzha regions, we were able to locate a large number of juvenile and subadult burrows that are built on the roadside mud embankments. Within a stretch of 2 kilometres in the Thenmala region, 110 burrows were observed and at a stretch of 1.5 kilometres in the Kulathupuzha region, 52 burrows were found. The tendency of this species to build its burrows predominantly on the roadside mud embankments points to the fact that its survival is under threat due to the common anthropogenic activities like soil removal from the mud embankments and burning dried leaves gathered together near the mud embankments.</p></tp:treatment-sec><ref-list><ref id="B5"><mixed-citation xmlns:xlink="http://www.w3.org/1999/xlink" xlink:type="simple">
          <person-group><name name-style="western"><surname>Prasanth</surname><given-names>MT</given-names></name><name name-style="western"><surname>Jose</surname><given-names>KS</given-names></name></person-group> (<year>2014</year>) <article-title>A new species of the genus <italic><tp:taxon-name><tp:taxon-name-part taxon-name-part-type="genus">Haploclastus</tp:taxon-name-part></tp:taxon-name></italic> from Western Ghats, India (<tp:taxon-name><tp:taxon-name-part taxon-name-part-type="order">Araneae</tp:taxon-name-part></tp:taxon-name>: <tp:taxon-name><tp:taxon-name-part taxon-name-part-type="family">Theraphosidae</tp:taxon-name-part></tp:taxon-name>).</article-title> <source>Munis Entomology and Zoology</source> <volume>9</volume>: <fpage>494</fpage>–<lpage>500</lpage>.</mixed-citation></ref><ref id="B7"><mixed-citation xmlns:xlink="http://www.w3.org/1999/xlink" xlink:type="simple">
          <person-group><name name-style="western"><surname>Sanap</surname><given-names>RV</given-names></name><name name-style="western"><surname>Mirza</surname><given-names>ZA</given-names></name></person-group> (<year>2014</year>) <article-title>A new iridescent tarantula of the genus <italic><tp:taxon-name><tp:taxon-name-part taxon-name-part-type="genus">Thrigmopoeus</tp:taxon-name-part></tp:taxon-name></italic> Pocock, 1899 from Western Ghats, India.</article-title> <source>Comptes Rendus Biologies</source> <volume>337</volume>: <fpage>480</fpage>–<lpage>486</lpage>. <ext-link xlink:type="simple" ext-link-type="doi" xlink:href="10.1016/j.crvi.2014.06.003">https://doi.org/10.1016/j.crvi.2014.06.003</ext-link></mixed-citation></ref></ref-list></tp:taxon-treatment>
